# Supplementary material for: Dinactin: A New Antitumor Antibiotic with Cell Cycle Progression and Cancer Stemness Inhibiting Activities in Lung Cancer
Source: Antibiotics (Basel). 2022 Dec 19;11(12):1845. doi: 10.3390/antibiotics11121845 (PMC9774622; doi:10.3390/antibiotics11121845)
Supplement: Supplementary file 1 [file antibiotics-11-01845-s001.zip]

Archive with 1 entries (1 files):
- antibiotics-2098722-supplementary.pdf
